# Supplementary material for: Molecular Detection and Genotyping of Coxiella-Like Endosymbionts in Ticks Collected from Animals and Vegetation in Zambia
Source: Pathogens. 2021 Jun 21;10(6):779. doi: 10.3390/pathogens10060779 (PMC8234379; doi:10.3390/pathogens10060779)
Supplement: Supplementary file 1 [file pathogens-10-00779-s001.zip]

Archive with 1 entries (1 files):
- pathogens-1261488-SI.pdf
